# Supplementary material for: Deep Learning-Based Recurrence Prediction in HER2-Low Breast Cancer: Comparison of MRI-Alone, Clinicopathologic-Alone, and Combined Models
Source: Diagnostics (Basel). 2025 Jul 29;15(15):1895. doi: 10.3390/diagnostics15151895 (PMC12346550; doi:10.3390/diagnostics15151895)
Supplement: Supplementary file 1 [file diagnostics-15-01895-s001.zip]

Archive with 1 entries (1 files):
- diagnostics-3713107-supplementary.pdf
